# Supplementary material for: Prognostic Values of Ferroptosis-Related Proteins ACSL4, SLC7A11, and CHAC1 in Cholangiocarcinoma
Source: Biomedicines. 2024 Sep 13;12(9):2091. doi: 10.3390/biomedicines12092091 (PMC11428419; doi:10.3390/biomedicines12092091)
Supplement: Supplementary file 1 [file biomedicines-12-02091-s001.zip]

Archive with 1 entries (1 files):
- biomedicines-3173164-supplementary.pdf
